# Supplementary material for: Quadrupling the depairing current density in the iron-based superconductor SmFeAsO1–xHx
Source: Nat Mater. 2024 Jul 18;23(10):1370–8. doi: 10.1038/s41563-024-01952-7 (PMC11442304; doi:10.1038/s41563-024-01952-7)
Supplement: Supplementary file 2 — Analysed data used to plot Fig. 4a–f. [file 41563_2024_1952_MOESM2_ESM.xlsx]

## Sheet: Fig.4a
	pristine
	x in SmFeAsO1-xHx	Tc [K]
	0.249	43.93
	0.339	46.51
	0.368	46.55
	0.397	44.95
	Irradiated
	x in SmFeAsO1-xHx	Tc [K]
	0.339	46.29
	0.368	46.15

## Sheet: Fig. 4b
	pristine
	x in SmFeAsO1-xHx	n [1021/cm3] at 50K
	0.249	3.7
	0.339	5.69
	0.368	7.1
	0.397	7.99
	Irradiated
	x in SmFeAsO1-xHx	n [1021/cm3] at 50K
	0.368	6.97

## Sheet: Fig. 4c
	pristine
	x in SmFeAsO1-xHx	Jc [MA/cm2] at 4.2K
	0.249	4.11
	0.339	7.12
	0.368	9.22
	0.397	7.03
	Irradiated
	x in SmFeAsO1-xHx	Jc [MA/cm2] at 4.2K
	0.339	12.02
	0.368	16.11

## Sheet: Fig. 4d
	pristine
	x in SmFeAsO1-xHx	xab [nm] at 0K
	0.249	1.81
	0.339	1.52
	0.368	1.46
	0.397	1.7
	Irradiated
	x in SmFeAsO1-xHx	xab [nm] at 0K
	0.368	1.45

## Sheet: Fig. 4e
	pristine
	x in SmFeAsO1-xHx	lab [nm] at 0K
	0.249	150
	0.368	129

## Sheet: Fig. 4f
	pristine
	x in SmFeAsO1-xHx	Jd [MA/cm2] at 0K
	0.249	247.5
	0.339	363.9
	0.368	414.9
	Irradiated
	x in SmFeAsO1-xHx	Jd [MA/cm2] at 0K
	0.368	417.8
