# Supplementary material for: Quadrupling the depairing current density in the iron-based superconductor SmFeAsO1–xHx
Source: Nat Mater. 2024 Jul 18;23(10):1370–8. doi: 10.1038/s41563-024-01952-7 (PMC11442304; doi:10.1038/s41563-024-01952-7)
Supplement: Supplementary file 3 — Analysed data used to plot Fig. 5a–d. [file 41563_2024_1952_MOESM3_ESM.xlsx]

## Sheet: Fig.5a
	pristine SmFeAsO0.632H0.368			Irradiated SmFeAsO0.632H0.368
	B [T]	Jc [MA/cm2] at H||c, 4.2K		B [T]	Jc [MA/cm2] at H||c, 4.2K
	0	9.02314		0.02	15.0221
	0.005	8.99359		1	11.0005
	0.007	9.02449		2	9.50772
	0.009	9.0374		3	8.45897
	0.01	9.01888		4	7.77
	0.03	9.03373		5	7.27624
	0.05	9.04942		6	6.80034
	0.07	9.03332		7	6.32955
	0.09	8.95994		8	6.0361
	0.1	8.98472		9	5.77289
	0.2	8.8934		10	5.53597
	0.3	8.77487		11	5.26803
	0.4	8.62189		12	5.06517
	0.5	8.45785		13	4.82021
	0.6	8.27		14	4.61479
	0.7	8.13268		15	4.46679
	0.8	7.95734		16	4.29455
	0.9	7.82731		17	4.09169
	1	7.69752		18	3.9169
	1.1	7.54211		19	3.76379
	1.2	7.35673		21	3.47068
	1.3	7.26681		23	3.20795
	1.4	7.20367		25	2.96986
	1.5	7.07099
	1.6	6.97665
	1.7	6.82917
	1.8	6.74576
	1.9	6.63112
	2	6.57413
	2.5	6.16844
	3	5.8445
	3.5	5.50833
	4	5.32407
	4.5	5.09565
	5	4.92196
	5.5	4.76325
	6	4.5762
	6.5	4.50206
	7	4.34167
	7.5	4.18182
	8	4.09496
	8.5	3.98188
	9	3.89519
	10	3.68936
	11	3.54723
	12	3.35501
	13	3.21664
	14	3.08865
	15	2.92499
	16	2.77234
	17	2.64897
	18	2.53852
	19	2.41637
	20	2.32133
	21	2.19992
	22	2.06405
	23	1.94775
	24	1.83826
	25	1.75762

## Sheet: Fig. 5b
	pristine SmFeAsO0.632H0.368			Irradiated SmFeAsO0.632H0.368
	B [T]	Fp [GN/m3] at H||c, 4.2K		B [T]	Fp [GN/m3] at H||c, 4.2K
	0	0		0.02	3.00442
	0.005	0.45		1	110.005
	0.007	0.63		2	190.154
	0.009	0.81		3	253.769
	0.01	0.90189		4	310.8
	0.03	2.71012		5	363.812
	0.05	4.52471		6	408.021
	0.07	6.32333		7	443.069
	0.09	8.06395		8	482.888
	0.1	8.98472		9	519.56
	0.2	17.7868		10	553.597
	0.3	26.3246		11	579.484
	0.4	34.4875		12	607.821
	0.5	42.2893		13	626.627
	0.6	49.62		14	646.071
	0.7	56.9288		15	670.019
	0.8	63.6587		16	687.128
	0.9	70.4458		17	695.587
	1	76.9752		18	705.041
	1.1	82.9632		19	715.121
	1.2	88.2808		21	728.255
	1.3	94.4685		23	737.46
	1.4	100.851		25	746.894
	1.5	106.065
	1.6	111.626
	1.7	116.096
	1.8	121.424
	1.9	125.991
	2	131.483
	2.5	154.211
	3	175.335
	3.5	192.792
	4	212.963
	4.5	229.304
	5	246.098
	5.5	261.978
	6	274.572
	6.5	292.634
	7	303.917
	7.5	313.636
	8	327.597
	8.5	338.46
	9	350.567
	10	368.936
	11	390.195
	12	402.601
	13	418.163
	14	432.41
	15	438.749
	16	443.574
	17	450.325
	18	456.934
	19	459.111
	20	464.267
	21	461.984
	22	454.092
	23	447.982
	24	441.181
	25	439.405

## Sheet: Fig. 5c
	pristine SmFeAsO0.632H0.368			Irradiated SmFeAsO0.632H0.368
	t=T /Tc	gH		t=T /Tc	gH
	0.998	4.6		0.998	4.3
	0.996	4.5		0.996	4
	0.994	4.4		0.994	3.9
	0.992	4.4		0.992	3.7
	0.99	4.3		0.99	3.8
	0.988	4.1		0.988	3.6
	0.986	4		0.986	3.7
	0.984	3.8		0.984	3.6
	0.982	3.7		0.982	3.5
	0.98	3.7		0.978	3.4
	0.978	3.6		0.976	3.3
	0.97	3.4		0.974	3.2
	0.965	3.3		0.959	3
	0.96	3.2		0.954	3
				0.952	2.9
				0.945	2.8

## Sheet: Fig. 5d Top panel
	pristine SmFeAsO0.751H0.249			pristine SmFeAsO0.632H0.368			Irradiated SmFeAsO0.632H0.368
	angle [deg.]	Jc [MA/cm2] at 1T, 4.2K		angle [deg.]	Jc [MA/cm2] at 1T, 4.2K		angle [deg.]	Jc [MA/cm2] at 1T, 4.2K
	-8	2.42885		-7	8.10144		-8	11.0109
	-7	2.45331		-6	8.11035		-7	11.0155
	-6	2.44421		-5	8.14342		-6	11.0342
	-5	2.43075		-4	8.12354		-5	11.0185
	-4	2.45502		-3	8.11878		-4	10.9977
	-3	2.45101		-2	8.15978		-3	11.0329
	-2	2.43247		-1	8.14642		-2	11.0001
	-1	2.4297		0	8.12583		-1	11.026
	0	2.43734		1	8.17147		0	10.9927
	1	2.43315		2	8.14881		1	10.9934
	2	2.44425		3	8.1432		2	11.0036
	3	2.44031		4	8.1409		3	10.9905
	4	2.44182		5	8.11434		4	11.0123
	5	2.42614		6	8.11987		5	11.023
	6	2.42222		7	8.14643		6	11.0532
	7	2.44233		8	8.12326		7	11.0242
	8	2.44206		9	8.15562		8	11.007
	9	2.4184		10	8.09706		9	11.0138
	10	2.41693		11	8.10718		14	11.013
	11	2.43495		12	8.13556		19	11.0712
	16	2.4356		13	8.12631		24	11.1166
	21	2.4184		14	8.11234		29	11.1751
	26	2.43447		15	8.09596		34	11.1996
	31	2.44351		20	8.17822		39	11.2802
	36	2.44662		25	8.22279		44	11.3759
	41	2.43661		30	8.27541		49	11.47
	46	2.46473		35	8.27204		54	11.5282
	51	2.49017		40	8.41417		59	11.6745
	56	2.50629		45	8.43963		64	11.7598
	61	2.62441		50	8.47376		69	11.8877
	66	2.9308		55	8.52613		74	11.9741
	71	3.11509		60	8.66751		79	12.0585
	76	3.42579		65	8.82051		80	12.0873
	77	3.45279		70	8.87488		81	12.1228
	78	3.50539		75	8.96263		82	12.0816
	79	3.51464		80	9.04579		83	12.0927
	80	3.59556		81	9.06802		84	12.0976
	81	3.67397		82	9.04881		85	12.0967
	82	3.75069		83	9.06044		86	12.1149
	83	3.80515		84	9.13548		87	12.108
	84	3.90949		85	9.07257		88	12.0653
	85	3.94533		86	9.13367		89	12.1563
	86	3.9965		87	9.14695		90	12.1377
	87	4.18482		88	9.14118		91	12.1024
	88	4.29748		89	9.12595		92	12.1446
	89	4.34169		90	9.15096		93	12.1042
	90	4.36291		91	9.23411		94	12.0865
	91	4.2732		92	9.20978		95	12.0938
	92	4.3105		93	9.13904		96	12.0758
	93	4.26956		94	9.21204		97	12.0962
	94	4.25289		95	9.14655		98	12.1059
	95	4.03704		96	9.2048		99	12.077
	96	4.1674		97	9.18881		104	12.0087
	97	4.02547		98	9.17501		109	11.9065
	98	3.99249		99	9.16897		114	11.7689
	99	3.9079		100	9.14952
	100	3.825		101	9.1573
	101	3.69852		102	9.15129
	106	3.38858		103	9.10798
	111	3.21938		104	9.1203
				105	9.07402
				110	8.98604

## Sheet: Fig. 5d Bottom panel
	pristine SmFeAsO0.751H0.249			pristine SmFeAsO0.632H0.368			Irradiated SmFeAsO0.632H0.368
	angle [deg.]	Jc [MA/cm2] at 9T, 4.2K		angle [deg.]	Jc [MA/cm2] at 9T, 4.2K		angle [deg.]	Jc [MA/cm2] at 9T, 4.2K
	-8	1.43321		-8	3.84144		-8	5.84584
	-7	1.44749		-7	3.83963		-7	5.86647
	-6	1.44759		-6	3.82295		-6	5.88654
	-5	1.45566		-5	3.83643		-5	5.85345
	-4	1.44015		-4	3.79734		-4	5.86794
	-3	1.43448		-3	3.83738		-3	5.86938
	-2	1.43225		-2	3.81737		-2	5.88259
	-1	1.44246		-1	3.84386		-1	5.86734
	0	1.44535		0	3.8261		0	5.8714
	1	1.43685		1	3.83502		1	5.8709
	2	1.45381		2	3.8493		2	5.87803
	3	1.44708		3	3.79552		3	5.85696
	4	1.45375		4	3.82237		4	5.87478
	5	1.43929		5	3.80653		5	5.86897
	6	1.44773		6	3.83785		6	5.89559
	7	1.44114		11	3.82087		7	5.89833
	8	1.45771		16	3.86392		8	5.87055
	9	1.45107		21	3.96234		9	5.88482
	10	1.44944		26	3.9322		14	5.9274
	15	1.46221		31	3.9837		19	5.9485
	20	1.46749		36	4.00317		24	6.01131
	25	1.48658		41	4.06575		29	6.08131
	30	1.515		46	4.12051		34	6.16556
	35	1.52274		51	4.16767		39	6.23624
	40	1.53767		56	4.31881		44	6.3496
	45	1.55347		61	4.3996		49	6.4752
	50	1.58488		66	4.55336		54	6.56363
	55	1.58785		71	4.70102		59	6.72434
	60	1.70026		76	5.06384		64	6.87958
	65	1.80688		79	5.39199		69	7.23732
	70	1.97192		80	5.45831		74	7.58503
	75	2.1399		81	5.6301		79	8.23235
	76	2.26166		82	5.62178		80	8.29556
	77	2.42823		83	5.84171		81	8.43948
	78	2.44679		84	5.95918		82	8.54544
	79	2.5795		85	5.94042		83	8.67961
	80	2.69826		86	6.13759		84	8.80431
	81	2.72572		87	6.30449		85	8.987
	82	2.8328		88	6.48304		86	9.21983
	83	2.93482		89	6.55263		87	9.36893
	84	3.06646		90	6.52417		88	9.56097
	85	3.20414		91	6.54725		89	9.70697
	86	3.35204		92	6.51048		90	9.76499
	87	3.53819		93	6.40131		91	9.70697
	88	3.71907		94	6.29731		92	9.61338
	89	3.81232		95	6.11729		93	9.48707
	90	3.88621		96	6.02461		94	9.28858
	91	3.81461		97	5.92232		95	9.12554
	92	3.65692		98	5.83211		96	8.94209
	93	3.53227		99	5.70734		97	8.87067
	94	3.45607		101	5.45833		98	8.78094
	95	3.29877		106	4.96287		99	8.59484
	96	3.24729		111	4.69404		104	7.72186
	97	3.09507					109	7.35553
	98	3.00258
	99	2.86816
	100	2.68845
	105	2.5355
	110	2.39948
