# Supplementary material for: Quadrupling the depairing current density in the iron-based superconductor SmFeAsO1–xHx
Source: Nat Mater. 2024 Jul 18;23(10):1370–8. doi: 10.1038/s41563-024-01952-7 (PMC11442304; doi:10.1038/s41563-024-01952-7)
Supplement: Supplementary file 4 — Analysed data used to plot Fig. 6a,b. [file 41563_2024_1952_MOESM4_ESM.xlsx]

## Sheet: Fig.6a
	Ln1111-type			122-type			Y123
	1/Gi 0.5	S at 1 T and t=1/4		1/Gi 0.5	S at 1 T and t=1/4		1/Gi 0.5	S at 1 T and t=1/4
	16.6667	0.04578		88.0851	0.012		11.2987	0.0407
	18.5288	0.03655		64.0432	0.01461		12.038	0.03795
	37.701	0.03146		59.5259	0.01696		13.4288	0.03245
							16.7879	0.03179
				122-type+BaZrO3
				1/Gi 0.5	S at 1 T and t=1/4		Y123+BaHfO3
				88.0851	0.00777		1/Gi 0.5	S at 1 T and t=1/4
							16.7879	0.02662

## Sheet: Fig. 6b
	Ln1111-type			11-type			122-type			Y123
	Jd(4.2K) MA/cm2	Jc(4.2K) MA/cm2 at 1T||c, 4.2K		Jd(4.2K) MA/cm2	Jc(4.2K) MA/cm2 at 1T||c, 4.2K		Jd(4.2K) MA/cm2	Jc(4.2K) MA/cm2 at 1T||c, 4.2K		Jd(4.2K) MA/cm2	Jc(4.2K) MA/cm2 at 1T||c, 4.2K
	90	1.072		2.3	0.24		8.1	0.255		187.9	9.11
	94.2773	1.206		4.437	0.48		22.5908	0.4884		289.7	12
	212.9	3.12		6.933	0.72		30.1718	0.652		434.9	18.05
	315.7	5.85		12.192	1.12		74.0062	1.621
	360	7.03								Y123+BaHfO3
							122-type+BaZrO3			Jd(4.2K) MA/cm2	Jc(4.2K) MA/cm2 at 1T||c, 4.2K
	Irradiated SmFeAsO0.632H0.368						Jd(4.2K) MA/cm2	Jc(4.2K) MA/cm2 at 1T||c, 4.2K		434.9	52.05
	Jd(4.2K) MA/cm2	Jc(4.2K) MA/cm2 at 1T||c, 4.2K					74.0062	5.21
	362	11.03
